# Supplementary material for: Inhibitory Control Predicts Grammatical Ability
Source: PLoS One. 2015 Dec 14;10(12):e0145030. doi: 10.1371/journal.pone.0145030 (PMC4682623; doi:10.1371/journal.pone.0145030)
Supplement: S2 File — (XLSX) [file pone.0145030.s002.xlsx]

## Sheet: Sheet1
participant id	verb type	errors	stroop	age	vocab
1	1	1	5	69	105
1	2	1	5	69	105
1	3	0	5	69	105
1	4	1	5	69	105
1	5	1	5	69	105
1	6	1	5	69	105
1	7	0	5	69	105
1	8	1	5	69	105
1	9	0	5	69	105
1	10	0	5	69	105
2	1	1	4	67	93
2	2	0	4	67	93
2	3	0	4	67	93
2	4	1	4	67	93
2	5	0	4	67	93
2	6	1	4	67	93
2	7	1	4	67	93
2	8	1	4	67	93
2	9	1	4	67	93
2	10	1	4	67	93
3	1	1	1	68	123
3	2	1	1	68	123
3	3	1	1	68	123
3	4	1	1	68	123
3	5	0	1	68	123
3	6	1	1	68	123
3	7	1	1	68	123
3	8	1	1	68	123
3	9	1	1	68	123
3	10	1	1	68	123
4	1	1	2	67	118
4	2	1	2	67	118
4	3	1	2	67	118
4	4	1	2	67	118
4	5	1	2	67	118
4	6	0	2	67	118
4	7	1	2	67	118
4	8	1	2	67	118
4	9	1	2	67	118
4	10	1	2	67	118
5	1	0	2	68	121
5	2	1	2	68	121
5	3	0	2	68	121
5	4	1	2	68	121
5	5	0	2	68	121
5	6	1	2	68	121
5	7	1	2	68	121
5	8	0	2	68	121
5	9	0	2	68	121
5	10	0	2	68	121
6	1	1	3	70	105
6	2	1	3	70	105
6	3	1	3	70	105
6	4	1	3	70	105
6	5	1	3	70	105
6	6	1	3	70	105
6	7	0	3	70	105
6	8	1	3	70	105
6	9	1	3	70	105
6	10	1	3	70	105
7	1	0	9	70	118
7	2	1	9	70	118
7	3	1	9	70	118
7	4	0	9	70	118
7	5	1	9	70	118
7	6	1	9	70	118
7	7	1	9	70	118
7	8	1	9	70	118
7	9	1	9	70	118
7	10	0	9	70	118
8	1	0	4	67	101
8	2	1	4	67	101
8	3	1	4	67	101
8	4	1	4	67	101
8	5	1	4	67	101
8	6	1	4	67	101
8	7	1	4	67	101
8	8	1	4	67	101
8	9	1	4	67	101
8	10	1	4	67	101
9	1	0	6	70	114
9	2	1	6	70	114
9	3	0	6	70	114
9	4	1	6	70	114
9	5	1	6	70	114
9	6	1	6	70	114
9	7	1	6	70	114
9	8	1	6	70	114
9	9	1	6	70	114
9	10	0	6	70	114
10	1	1	3	68	104
10	2	1	3	68	104
10	3	1	3	68	104
10	4	1	3	68	104
10	5	1	3	68	104
10	6	1	3	68	104
10	7	1	3	68	104
10	8	1	3	68	104
10	9	1	3	68	104
10	10	1	3	68	104
11	1	0	0	69	98
11	2	0	0	69	98
11	3	0	0	69	98
11	4	0	0	69	98
11	5	0	0	69	98
11	6	1	0	69	98
11	7	0	0	69	98
11	8	0	0	69	98
11	9	1	0	69	98
11	10	0	0	69	98
12	1	0	2	69	98
12	2	1	2	69	98
12	3	1	2	69	98
12	4	1	2	69	98
12	5	0	2	69	98
12	6	1	2	69	98
12	7	1	2	69	98
12	8	0	2	69	98
12	9	0	2	69	98
12	10	0	2	69	98
13	1	1	8	71	122
13	2	1	8	71	122
13	3	1	8	71	122
13	4	0	8	71	122
13	5	1	8	71	122
13	6	1	8	71	122
13	7	1	8	71	122
13	8	1	8	71	122
13	9	1	8	71	122
13	10	1	8	71	122
14	1	0	2	69	110
14	2	1	2	69	110
14	3	0	2	69	110
14	4	1	2	69	110
14	5	0	2	69	110
14	6	1	2	69	110
14	7	1	2	69	110
14	8	0	2	69	110
14	9	0	2	69	110
14	10	0	2	69	110
15	1	0	7	69	92
15	2	1	7	69	92
15	3	1	7	69	92
15	4	1	7	69	92
15	5	1	7	69	92
15	6	1	7	69	92
15	7	1	7	69	92
15	8	1	7	69	92
15	9	1	7	69	92
15	10	1	7	69	92
16	1	0	4	61	109
16	2	1	4	61	109
16	3	1	4	61	109
16	4	0	4	61	109
16	5	1	4	61	109
16	6	1	4	61	109
16	7	1	4	61	109
16	8	1	4	61	109
16	9	1	4	61	109
16	10	0	4	61	109
17	1	1	4	68	124
17	2	1	4	68	124
17	3	1	4	68	124
17	4	1	4	68	124
17	5	0	4	68	124
17	6	1	4	68	124
17	7	1	4	68	124
17	8	1	4	68	124
17	9	1	4	68	124
17	10	1	4	68	124
18	1	1	3	68	124
18	2	1	3	68	124
18	3	1	3	68	124
18	4	1	3	68	124
18	5	1	3	68	124
18	6	1	3	68	124
18	7	1	3	68	124
18	8	1	3	68	124
18	9	1	3	68	124
18	10	1	3	68	124
19	1	0	2	68	104
19	2	1	2	68	104
19	3	1	2	68	104
19	4	1	2	68	104
19	5	1	2	68	104
19	6	1	2	68	104
19	7	1	2	68	104
19	8	1	2	68	104
19	9	1	2	68	104
19	10	1	2	68	104
20	1	0	7	66	106
20	2	1	7	66	106
20	3	0	7	66	106
20	4	1	7	66	106
20	5	1	7	66	106
20	6	1	7	66	106
20	7	1	7	66	106
20	8	1	7	66	106
20	9	1	7	66	106
20	10	0	7	66	106
21	1	0	3	61	131
21	2	1	3	61	131
21	3	0	3	61	131
21	4	1	3	61	131
21	5	0	3	61	131
21	6	1	3	61	131
21	7	1	3	61	131
21	8	0	3	61	131
21	9	0	3	61	131
21	10	0	3	61	131
22	1	0	3	68	98
22	2	1	3	68	98
22	3	0	3	68	98
22	4	1	3	68	98
22	5	0	3	68	98
22	6	1	3	68	98
22	7	1	3	68	98
22	8	0	3	68	98
22	9	0	3	68	98
22	10	0	3	68	98
23	1	0	1	62	131
23	2	0	1	62	131
23	3	0	1	62	131
23	4	0	1	62	131
23	5	1	1	62	131
23	6	1	1	62	131
23	7	1	1	62	131
23	8	1	1	62	131
23	9	1	1	62	131
23	10	0	1	62	131
24	1	1	4	63	88
24	2	1	4	63	88
24	3	1	4	63	88
24	4	1	4	63	88
24	5	1	4	63	88
24	6	1	4	63	88
24	7	1	4	63	88
24	8	1	4	63	88
24	9	1	4	63	88
24	10	0	4	63	88
25	1	0	3	67	130
25	2	0	3	67	130
25	3	0	3	67	130
25	4	0	3	67	130
25	5	1	3	67	130
25	6	0	3	67	130
25	7	0	3	67	130
25	8	1	3	67	130
25	9	0	3	67	130
25	10	0	3	67	130
26	1	1	2	60	129
26	2	1	2	60	129
26	3	1	2	60	129
26	4	0	2	60	129
26	5	0	2	60	129
26	6	1	2	60	129
26	7	1	2	60	129
26	8	1	2	60	129
26	9	1	2	60	129
26	10	0	2	60	129
27	1	0	4	65	113
27	2	1	4	65	113
27	3	0	4	65	113
27	4	0	4	65	113
27	5	0	4	65	113
27	6	1	4	65	113
27	7	1	4	65	113
27	8	1	4	65	113
27	9	0	4	65	113
27	10	0	4	65	113
28	1	0	2	64	108
28	2	1	2	64	108
28	3	0	2	64	108
28	4	0	2	64	108
28	5	0	2	64	108
28	6	1	2	64	108
28	7	1	2	64	108
28	8	0	2	64	108
28	9	0	2	64	108
28	10	0	2	64	108
29	1	1	4	66	125
29	2	1	4	66	125
29	3	1	4	66	125
29	4	0	4	66	125
29	5	0	4	66	125
29	6	1	4	66	125
29	7	1	4	66	125
29	8	1	4	66	125
29	9	1	4	66	125
29	10	0	4	66	125
30	1	1	2	64	118
30	2	1	2	64	118
30	3	1	2	64	118
30	4	0	2	64	118
30	5	1	2	64	118
30	6	1	2	64	118
30	7	1	2	64	118
30	8	1	2	64	118
30	9	1	2	64	118
30	10	0	2	64	118
31	1	1	5	67	115
31	2	1	5	67	115
31	3	1	5	67	115
31	4	0	5	67	115
31	5	1	5	67	115
31	6	1	5	67	115
31	7	1	5	67	115
31	8	1	5	67	115
31	9	1	5	67	115
31	10	0	5	67	115
32	1	0	4	64	87
32	2	0	4	64	87
32	3	0	4	64	87
32	4	0	4	64	87
32	5	0	4	64	87
32	6	0	4	64	87
32	7	0	4	64	87
32	8	0	4	64	87
32	9	1	4	64	87
32	10	1	4	64	87
33	1	1	3	64	115
33	2	1	3	64	115
33	3	1	3	64	115
33	4	0	3	64	115
33	5	1	3	64	115
33	6	1	3	64	115
33	7	1	3	64	115
33	8	1	3	64	115
33	9	1	3	64	115
33	10	1	3	64	115
34	1	0	2	64	113
34	2	1	2	64	113
34	3	0	2	64	113
34	4	0	2	64	113
34	5	1	2	64	113
34	6	1	2	64	113
34	7	0	2	64	113
34	8	1	2	64	113
34	9	0	2	64	113
34	10	0	2	64	113
35	1	0	4	71	127
35	2	1	4	71	127
35	3	1	4	71	127
35	4	0	4	71	127
35	5	1	4	71	127
35	6	1	4	71	127
35	7	1	4	71	127
35	8	0	4	71	127
35	9	0	4	71	127
35	10	1	4	71	127
36	1	1	3	69	91
36	2	1	3	69	91
36	3	1	3	69	91
36	4	1	3	69	91
36	5	1	3	69	91
36	6	0	3	69	91
36	7	1	3	69	91
36	8	1	3	69	91
36	9	1	3	69	91
36	10	0	3	69	91
37	1	0	3	65	93
37	2	1	3	65	93
37	3	0	3	65	93
37	4	1	3	65	93
37	5	0	3	65	93
37	6	1	3	65	93
37	7	0	3	65	93
37	8	0	3	65	93
37	9	0	3	65	93
37	10	0	3	65	93
38	1	1	2	71	106
38	2	1	2	71	106
38	3	1	2	71	106
38	4	1	2	71	106
38	5	1	2	71	106
38	6	1	2	71	106
38	7	1	2	71	106
38	8	1	2	71	106
38	9	1	2	71	106
38	10	0	2	71	106
39	1	1	6	65	92
39	2	0	6	65	92
39	3	0	6	65	92
39	4	0	6	65	92
39	5	0	6	65	92
39	6	1	6	65	92
39	7	0	6	65	92
39	8	1	6	65	92
39	9	1	6	65	92
39	10	0	6	65	92
40	1	0	2	67	87
40	2	1	2	67	87
40	3	0	2	67	87
40	4	0	2	67	87
40	5	0	2	67	87
40	6	1	2	67	87
40	7	1	2	67	87
40	8	0	2	67	87
40	9	0	2	67	87
40	10	0	2	67	87
41	1	0	3	65	112
41	2	1	3	65	112
41	3	0	3	65	112
41	4	1	3	65	112
41	5	0	3	65	112
41	6	1	3	65	112
41	7	1	3	65	112
41	8	1	3	65	112
41	9	1	3	65	112
41	10	0	3	65	112
42	1	1	3	70	119
42	2	1	3	70	119
42	3	1	3	70	119
42	4	1	3	70	119
42	5	1	3	70	119
42	6	1	3	70	119
42	7	1	3	70	119
42	8	1	3	70	119
42	9	1	3	70	119
42	10	1	3	70	119
43	1	0	2	67	107
43	2	1	2	67	107
43	3	1	2	67	107
43	4	0	2	67	107
43	5	0	2	67	107
43	6	1	2	67	107
43	7	0	2	67	107
43	8	1	2	67	107
43	9	0	2	67	107
43	10	0	2	67	107
44	1	0	2	70	104
44	2	1	2	70	104
44	3	0	2	70	104
44	4	1	2	70	104
44	5	0	2	70	104
44	6	1	2	70	104
44	7	1	2	70	104
44	8	0	2	70	104
44	9	0	2	70	104
44	10	0	2	70	104
45	1	1	8	72	88
45	2	1	8	72	88
45	3	1	8	72	88
45	4	0	8	72	88
45	5	1	8	72	88
45	6	1	8	72	88
45	7	1	8	72	88
45	8	1	8	72	88
45	9	1	8	72	88
45	10	0	8	72	88
46	1	1	2	73	100
46	2	1	2	73	100
46	3	1	2	73	100
46	4	0	2	73	100
46	5	0	2	73	100
46	6	1	2	73	100
46	7	1	2	73	100
46	8	0	2	73	100
46	9	1	2	73	100
46	10	0	2	73	100
47	1	0	3	71	91
47	2	1	3	71	91
47	3	1	3	71	91
47	4	1	3	71	91
47	5	1	3	71	91
47	6	1	3	71	91
47	7	1	3	71	91
47	8	1	3	71	91
47	9	0	3	71	91
47	10	1	3	71	91
48	1	0	4	72	114
48	2	0	4	72	114
48	3	0	4	72	114
48	4	0	4	72	114
48	5	1	4	72	114
48	6	1	4	72	114
48	7	1	4	72	114
48	8	0	4	72	114
48	9	0	4	72	114
48	10	0	4	72	114
49	1	1	7	63	100
49	2	1	7	63	100
49	3	1	7	63	100
49	4	1	7	63	100
49	5	0	7	63	100
49	6	1	7	63	100
49	7	1	7	63	100
49	8	1	7	63	100
49	9	1	7	63	100
49	10	0	7	63	100
50	1	1	3	63	94
50	2	1	3	63	94
50	3	1	3	63	94
50	4	0	3	63	94
50	5	0	3	63	94
50	6	1	3	63	94
50	7	1	3	63	94
50	8	1	3	63	94
50	9	0	3	63	94
50	10	0	3	63	94
51	1	1	4	62	129
51	2	1	4	62	129
51	3	1	4	62	129
51	4	0	4	62	129
51	5	1	4	62	129
51	6	1	4	62	129
51	7	1	4	62	129
51	8	1	4	62	129
51	9	1	4	62	129
51	10	1	4	62	129
52	1	1	4	62	107
52	2	1	4	62	107
52	3	1	4	62	107
52	4	0	4	62	107
52	5	1	4	62	107
52	6	1	4	62	107
52	7	1	4	62	107
52	8	1	4	62	107
52	9	1	4	62	107
52	10	1	4	62	107
53	1	1	1	61	98
53	2	1	1	61	98
53	3	1	1	61	98
53	4	0	1	61	98
53	5	1	1	61	98
53	6	1	1	61	98
53	7	1	1	61	98
53	8	1	1	61	98
53	9	1	1	61	98
53	10	0	1	61	98
54	1	0	4	64	123
54	2	0	4	64	123
54	3	0	4	64	123
54	4	0	4	64	123
54	5	0	4	64	123
54	6	1	4	64	123
54	7	0	4	64	123
54	8	1	4	64	123
54	9	0	4	64	123
54	10	0	4	64	123
55	1	1	3	70	90
55	2	0	3	70	90
55	3	0	3	70	90
55	4	0	3	70	90
55	5	1	3	70	90
55	6	1	3	70	90
55	7	1	3	70	90
55	8	1	3	70	90
55	9	1	3	70	90
55	10	1	3	70	90
56	1	1	5	64	121
56	2	0	5	64	121
56	3	1	5	64	121
56	4	1	5	64	121
56	5	1	5	64	121
56	6	1	5	64	121
56	7	0	5	64	121
56	8	1	5	64	121
56	9	0	5	64	121
56	10	1	5	64	121
57	1	1	4	69	90
57	2	1	4	69	90
57	3	1	4	69	90
57	4	0	4	69	90
57	5	1	4	69	90
57	6	1	4	69	90
57	7	1	4	69	90
57	8	1	4	69	90
57	9	1	4	69	90
57	10	0	4	69	90
58	1	0	6	65	122
58	2	1	6	65	122
58	3	0	6	65	122
58	4	0	6	65	122
58	5	1	6	65	122
58	6	1	6	65	122
58	7	1	6	65	122
58	8	1	6	65	122
58	9	0	6	65	122
58	10	0	6	65	122
59	1	0	0	66	115
59	2	1	0	66	115
59	3	0	0	66	115
59	4	1	0	66	115
59	5	1	0	66	115
59	6	1	0	66	115
59	7	1	0	66	115
59	8	0	0	66	115
59	9	0	0	66	115
59	10	0	0	66	115
60	1	1	3	63	116
60	2	1	3	63	116
60	3	1	3	63	116
60	4	1	3	63	116
60	5	1	3	63	116
60	6	0	3	63	116
60	7	1	3	63	116
60	8	1	3	63	116
60	9	1	3	63	116
60	10	1	3	63	116
61	1	1	2	67	92
61	2	1	2	67	92
61	3	0	2	67	92
61	4	0	2	67	92
61	5	0	2	67	92
61	6	1	2	67	92
61	7	0	2	67	92
61	8	1	2	67	92
61	9	0	2	67	92
61	10	0	2	67	92
62	1	1	2	69	103
62	2	0	2	69	103
62	3	1	2	69	103
62	4	1	2	69	103
62	5	0	2	69	103
62	6	0	2	69	103
62	7	0	2	69	103
62	8	0	2	69	103
62	9	1	2	69	103
62	10	0	2	69	103
63	1	1	2	71	113
63	2	1	2	71	113
63	3	1	2	71	113
63	4	1	2	71	113
63	5	1	2	71	113
63	6	1	2	71	113
63	7	1	2	71	113
63	8	1	2	71	113
63	9	1	2	71	113
63	10	0	2	71	113
64	1	1	3	70	105
64	2	1	3	70	105
64	3	1	3	70	105
64	4	1	3	70	105
64	5	0	3	70	105
64	6	1	3	70	105
64	7	0	3	70	105
64	8	0	3	70	105
64	9	0	3	70	105
64	10	0	3	70	105
65	1	0	2	67	100
65	2	0	2	67	100
65	3	0	2	67	100
65	4	0	2	67	100
65	5	1	2	67	100
65	6	0	2	67	100
65	7	0	2	67	100
65	8	1	2	67	100
65	9	0	2	67	100
65	10	1	2	67	100
66	1	1	1	63	98
66	2	0	1	63	98
66	3	0	1	63	98
66	4	1	1	63	98
66	5	1	1	63	98
66	6	1	1	63	98
66	7	0	1	63	98
66	8	0	1	63	98
66	9	0	1	63	98
66	10	1	1	63	98
67	1	1	3	69	115
67	2	1	3	69	115
67	3	0	3	69	115
67	4	1	3	69	115
67	5	1	3	69	115
67	6	0	3	69	115
67	7	1	3	69	115
67	8	1	3	69	115
67	9	1	3	69	115
67	10	0	3	69	115
68	1	1	2	62	120
68	2	1	2	62	120
68	3	1	2	62	120
68	4	1	2	62	120
68	5	1	2	62	120
68	6	0	2	62	120
68	7	1	2	62	120
68	8	1	2	62	120
68	9	1	2	62	120
68	10	0	2	62	120
69	1	1	3	66	120
69	2	1	3	66	120
69	3	1	3	66	120
69	4	1	3	66	120
69	5	0	3	66	120
69	6	1	3	66	120
69	7	0	3	66	120
69	8	1	3	66	120
69	9	0	3	66	120
69	10	1	3	66	120
70	1	1	0	68	90
70	2	0	0	68	90
70	3	0	0	68	90
70	4	1	0	68	90
70	5	0	0	68	90
70	6	0	0	68	90
70	7	0	0	68	90
70	8	0	0	68	90
70	9	0	0	68	90
70	10	0	0	68	90
71	1	1	5	73	117
71	2	1	5	73	117
71	3	1	5	73	117
71	4	1	5	73	117
71	5	1	5	73	117
71	6	0	5	73	117
71	7	1	5	73	117
71	8	1	5	73	117
71	9	1	5	73	117
71	10	1	5	73	117
72	1	1	3	73	105
72	2	1	3	73	105
72	3	1	3	73	105
72	4	1	3	73	105
72	5	1	3	73	105
72	6	0	3	73	105
72	7	1	3	73	105
72	8	1	3	73	105
72	9	1	3	73	105
72	10	1	3	73	105
73	1	1	2	73	91
73	2	1	2	73	91
73	3	1	2	73	91
73	4	1	2	73	91
73	5	0	2	73	91
73	6	1	2	73	91
73	7	1	2	73	91
73	8	0	2	73	91
73	9	1	2	73	91
73	10	0	2	73	91
74	1	1	3	73	100
74	2	1	3	73	100
74	3	0	3	73	100
74	4	1	3	73	100
74	5	1	3	73	100
74	6	1	3	73	100
74	7	0	3	73	100
74	8	1	3	73	100
74	9	1	3	73	100
74	10	0	3	73	100
75	1	1	2	73	105
75	2	0	2	73	105
75	3	0	2	73	105
75	4	1	2	73	105
75	5	1	2	73	105
75	6	1	2	73	105
75	7	1	2	73	105
75	8	1	2	73	105
75	9	1	2	73	105
75	10	0	2	73	105
76	1	1	3	73	116
76	2	0	3	73	116
76	3	1	3	73	116
76	4	1	3	73	116
76	5	1	3	73	116
76	6	1	3	73	116
76	7	1	3	73	116
76	8	1	3	73	116
76	9	1	3	73	116
76	10	1	3	73	116
77	1	1	4	72	104
77	2	0	4	72	104
77	3	0	4	72	104
77	4	0	4	72	104
77	5	1	4	72	104
77	6	1	4	72	104
77	7	0	4	72	104
77	8	1	4	72	104
77	9	1	4	72	104
77	10	1	4	72	104
78	1	1	4	72	104
78	2	1	4	72	104
78	3	1	4	72	104
78	4	1	4	72	104
78	5	1	4	72	104
78	6	0	4	72	104
78	7	1	4	72	104
78	8	1	4	72	104
78	9	1	4	72	104
78	10	0	4	72	104
79	1	1	2	72	107
79	2	1	2	72	107
79	3	1	2	72	107
79	4	0	2	72	107
79	5	1	2	72	107
79	6	0	2	72	107
79	7	0	2	72	107
79	8	0	2	72	107
79	9	1	2	72	107
80	10	0	2	72	107
80	1	1	2	62	112
80	2	0	2	62	112
80	3	1	2	62	112
80	4	0	2	62	112
80	5	1	2	62	112
80	6	0	2	62	112
80	7	1	2	62	112
80	8	1	2	62	112
80	9	1	2	62	112
80	10	1	2	62	112
81	1	1	1	65	123
81	2	1	1	65	123
81	3	0	1	65	123
81	4	1	1	65	123
81	5	0	1	65	123
81	6	0	1	65	123
81	7	0	1	65	123
81	8	0	1	65	123
81	9	1	1	65	123
81	10	0	1	65	123
